# Supplementary material for: Digital Addiction Intervention for Children and Adolescents: A Scoping Review
Source: Int J Environ Res Public Health. 2023 Mar 8;20(6):4777. doi: 10.3390/ijerph20064777 (PMC10049137; doi:10.3390/ijerph20064777)
Supplement: Supplementary file 1 [file ijerph-20-04777-s001.zip]

Archive with 1 entries (1 files):
- ijerph-2267143-supplementary.xlsx
