# Supplementary material for: Digital Addiction Intervention for Children and Adolescents: A Scoping Review
Source: Int J Environ Res Public Health. 2023 Mar 8;20(6):4777. doi: 10.3390/ijerph20064777 (PMC10049137; doi:10.3390/ijerph20064777)
Supplement: Supplementary file 1 [file ijerph-20-04777-s001.zip › ijerph-2267143-supplementary.xlsx]

## Sheet: Sheet1
Author/year	Intervention type	Type of intervention	Intervention design	Intervention Details	Sessions	Last time	Frequency	Period	Intervention provider
Han et al., 2018 [18]	CBT	CBT	The 12-session school-based group CBT is effective for adolescents with IGD, particularly in improving emotional state and regulation ability, behavioral and self-management style.	In each session of group therapy, a different topic was discussed. These topics included how to recognize and control your feelings; principles of healthy communication between parents and children; techniques for dealing with relationships developed via the Internet; techniques for dealing with content experienced via the Internet; techniques for controlling your impulses; techniques for recogni…	12	/	/	1.5-2 hours	/
Szász-Janocha et al., 2020 [32]	CBT	the PROTECT+ program	The PROTECT+ intervention was based on the PROTECT program, which focusing on selective-indicated school-based prevention. PROTECT consists of cognitive behavioral techniques like psychoeducation, cognitive restructuring (e.g., identification and modification of dysfunctional beliefs), life skills (problem solving, behavior modification, emotion regulation). The PROTECT+ intervention enabled to a…		4	16 weeks	weekly	100 minutes	psychologists
Kim et al., 2018 [40]	CBT	Group CBT	The group CBT intervention is a school-based eight-session program. Group interventions are advantageous in terms of efficiency, provision of alternative learning opportunities, and peer feedback when there are many subjects with relatively homogeneous characteristics, and are practiced universally for the treatment of problematic Internet use.		8	1month	twice a week	2 hours	psychiatrist
Pakpour et al., 2022 [34]	Digital-based	based on the TTM and CBT application (HAPPYTEEN)	The educational intervention based on the TTM model and CBT in the treatment of online gambling addiction through an app in adolescents. This study focused on three domains, as described below. The first domain is stages of change. While changing behavior and achieving the desired behavior, it is important to consider different stages. Stage 1: Precontemplation Stage 2: Contemplation Stage 3: Pre…		8	8 weeks	weekly	30 minutes	Application
Agbaria, 2022 [35]	CBT	CBT	The program included 12 weekly sessions of 1.5 h each, held in schools in the hours after afternoon. Each group meeting began by examining participants’ homework from the previous session, then new structured intervention material was introduced, and the groups finished with giving homework for the next session. The sessions included presenting movies, presenting cases, and identifying addictive …	Below are details about the contents of the group meetings: • Familiarity between the group members, presentation of the program’s objectives, and coordination of expectations. • Identifying addictive Internet behaviors—analyzing behaviors, identifying pre-stimuli triggers, and identifying behavior consequences. • The relationship between thoughts, behaviors, and emotions—highlighting the cogniti…	12	12 weeks	once a week	1.5 hours	therapists
Bong et al., 2021 [36]	CBT-based	CBT +Music therapy (MT)	The intervention including 8 weeks of MT in combination with CBT home-works (Home Daily Journal writing, HDJ) in adolescents MT was based on the game and immersion MT program manual validated by the National Association of Korean Music Therapists. The details of the MT program were at the Intervention details. Group CBT was conducted using a “Smart Me” HDJ.	The details of the MT program were as follows: Session 1: the therapists and participants formed a rapport by introducing themselves using songs and various types of percussion (each selecting their desired instrument), creating a rhythm for the four nights together, and combining Nanta scores according to the direction and performance of the therapist. Session 2: the participants presented an em…	8	8 weeks	weekly	75 minutes	therapist
Kochuchakkalackal and Reyes, 2019 [37]	CBT-based	The Acceptance and Cognitive Restructuring Intervention Program (ACRIP) program	The ACRIP program integrating the theories of Cognitive-Behavioral Model of Pathologic Internet Use and Mindfulness, and it was carried out in two phases: program development and expert validation. Data gathering procedures during the program development involved studying the problem, deriving insights from the existing literature, and exploring relevant theories. An assessment of the current sce…	ACRIP Modules and its Objectives: Module 1: Know the Other and Introducing ACRIP - To build rapport among the participants; educate about IGD; introduce ACRIP and the relevance of an intervention program; discuss potential for a quality life and promote exercise of mindfulness. Module 2: Acceptance of Automatic Thoughts Starting with Oneself and Emotional Freedom - To help participants identify d…	8	4 weeks		3 hours
Pornnoppadol et al., 2020 [38]	CBT-based/ family-based	E1:7-day Siriraj Therapeutic Residential Camp (S-TRC) alone, 8-week Parent Management Training for Game Addiction (PMT-G) alone, combined S-TRC and PMT-G, and basic psychoeducation (control) Residential Camp (RC)	The goals of S-TRC are to foster balancing life and gaming and to promote healthy gaming behavior. The participants stayed in a dormitory for 7 days and 6 nights where they were not allowed to bring any digital devices that could be used for gaming either online or offline. Medical and psychology students volunteered to serve as mentors for the participants during the camp. They were trained for …		10	7 days			clinical psychologists
		E2: Parent Management (PM) E3: RC + PM	The PMT-G structured curriculum consists of eight 3-h sessions aimed at increasing parental understanding of the causes of game addiction, improving parenting skills in dealing with the problems, and decreasing conflict in the family. The core skills include improving communication and listening, providing positive reinforcement for appropriate behaviors, setting limits, and techniques of handlin…		8			3 hours
Lindenberg et al., 2022 [39]	CBT-based	PROTECT (Professioneller Umgang mit technischen Medien [Professional Use of Technical Media) intervention is a theory-driven, school-based, manualized, cognitive behavioral therapy (CBT)–based indicated preventive group intervention.	PROTECT is a theory-driven, school-based, manualized, cognitive behavioral therapy (CBT)–based indicated preventive group intervention. It consists of four 90-minute sessions and is delivered by 2 trained psychologists per group.		4			90 minutes	psychologists
Yang et al., 2018 [40]	CBT-based/ family-based	Integrated and applied self-efficacy and self-regulation intervention strategies	The self- regulatory efficacy improvement program integrated the components of self-efficacy and self-regulation into the intervention strategies, led by school nurses and targeting middle school students. The study also verifies the effects of the program on internet addiction as well as its various predictive factors: time spent on the internet, self-control, and self-efficacy.		10	10 weeks	weekly	45 minutes	nurse
Uysal and Balci, 2018 [21]	CBT-based	Healthy Internet Use Program	The Healthy Internet Use Program is a school-based program for Internet addiction that based on Social Cognitive Theory, which defines human behavior in terms of personal factors and behavioral and environmental interactions. The program could be used as internet addiction because it is the most widely used theoretical framework for behavior-based programs designed to change individuals’ behavior…		8	3months		average of 40-80 minutes	Nurses
Khoshgoftar et al., 2019 [41]	CBT-based	the educational intervention: Health Brief Model (HBM)	The HBM is used in the prevention of addictive behaviors. In this model, individuals’ behaviors are beliefs including: Perceived susceptibility, perceived severity, perceived benefit, perceived barrier, cues to action, and self‑efficacy. The educational sessions were delivered by active learning methods such as focus group discussion, film, role‑playing, question and answer, and lectures were use…	The content and educational strategies of sessions were as follows: Session 1: developed based on the constructs of perceived susceptibility and increasing knowledge of students about mobile phone addiction. Session 2: based on the constructs of perceived severity, short and long-term negative consequences of mobile phone addiction were discussed. Session 3: developed based on the constructs of p…	6	6 months	once a month	60–90 minutes	skilled and trained educator
Torres-Rodríguez et al., 2018 [42]	Family-based	PIPATIC (Programa Individualizado Psicoterapéutico para la Adicción a las Tecnologías de la información y la comunicación) intervention program	This program comprises six therapeutic work modules, in turn made up of more specific subobjectives, in order to address different life areas and not just addictive behaviors (the right table). The intervention, based on a cognitive-behavioral approach, employs crosscutting techniques and resources common in psychotherapy. The PIPATIC providing the in-depth clinical and methodological aspects.		22	6 months	weekly	45 minutes	therapist
chau et al., 2019 [43]	Digital-based	Wise IT-use program	The program adopted the novel training approach of gamification and encouraged the engagement of child participants with a series of play-based activities that convey messages about the undesirable consequences of Internet gaming disorder and risky online behavior. These activities also included practical methods for tackling such problems, including online safety measures and engagement in (offl…	The WIT program was designed on the basis of the three fundamental components of this system. For the assimilation component, learning principles and materials on safe and healthy online behaviors were designed to be “injected” or assimilated into games such that learners acquire knowledge while being immersed in the games. For the interaction component, students were encouraged to interact with …	4 (3 parts online training and an onsite workshop)	3 months			online
Lazarinis et al., 2020 [44]	Digital-based	Story-telling application	The Story-telling application is to design an interactive application and through short stories to help students reflect on their daily e-activities. The purpose of this work is to sensitize children about the problems arising from Internet usage and thus to be more responsible online. The right Figures shows the basic structure of the application, and there is a central screen with images which …					45 minutes	Application
Tseng et al., 2022 [45]	physical	a strategic physical activity intervention	The PA program was chosen based on physical activity guidelines for school-aged children and a protocol developed for children with attention-deficit/hyperactivity disorder. In the warmup and fitness skills practice, the activities combined stretching and fitness skills training such as agility, coordination, speed, and reaction time activities. The individual skills training included dribbling, …	The strategic PA program, a basketball activity, took place over 12 consecutive weeks in the sports center of an elementary school. It was held twice a week for 90 min, and each session consisted of 5 min of warmup, 20 min of fitness skills practice, 40 min of fundamental skills practice, 20 min of game set activity, and 5 min of cool down.	24	12 weeks			/
Gong et al., 2022 [46]	CBT-based/physical	narrative therapy + Pilates exercise	The intervention combined narrative therapy and exercise intervention (Pilates exercise), which is expected to amplify the treatment effect. While their internal power of and desire for change is aroused by narrative therapy, individuals may also divert their attention, regulate their emotions, and gradually discard their reliance on the Internet with assistance from Pilates.	Narrative group counseling was divided into three stages each time. It included preheating (5–10 min) in Stage 1, narrative guiding (15 min) in Stage 2, and sublimation (20 min) in Stage 3. One of the four goals, including externalizing the problem, structuring the story, reconstructing the story, and building self, was completed every 2 weeks. Group forming was executed in the first class. The s…	8	8 weeks	N: weekly P: twice a week	N: 45-60 minutes P: 1hours	professional teachers
